# Supplementary material for: Psychiatric presentation of patients with acute SARS-CoV-2 infection: a retrospective review of 50 consecutive patients seen by a consultation-liaison psychiatry team
Source: BJPsych Open. 2020 Sep 10;6(5):e109. doi: 10.1192/bjo.2020.85 (PMC7484218; doi:10.1192/bjo.2020.85)
Supplement: Supplementary file 1 [file S205647242000085Xsup001.zip]

Archive with 6 entries (6 files):
- COI_PS_RK.PDF
- coi_disclosure_Peter_Haddad_(1).pdf
- coi_disclosure_Dr_Latoo.pdf
- coi_disclosure_Dr_Iqbal.pdf
- coi_disclosure_Dr_Al_Abdulla.pdf
- coi_disclosure_Albrahim.pdf
